# Supplementary material for: Multi-Functionalized Heteroduplex Antisense Oligonucleotides for Targeted Intracellular Delivery and Gene Silencing in HeLa Cells
Source: Biomedicines. 2022 Aug 27;10(9):2096. doi: 10.3390/biomedicines10092096 (PMC9495875; doi:10.3390/biomedicines10092096)
Supplement: Supplementary file 1 [file biomedicines-10-02096-s001.zip]

Archive with 1 entries (1 files):
- biomedicines-1871129-SI.pdf
